# Supplementary material for: Artificial dermis combined with split-thickness skin autograft in the treatment of hand thermal compression wounds: a single center case-control study
Source: Front Surg. 2023 Dec 22;10:1304333. doi: 10.3389/fsurg.2023.1304333 (PMC10770859; doi:10.3389/fsurg.2023.1304333)
Supplement: Supplementary file 1 [file Table1.xlsx]

## Sheet: 整理后
group	Total hospitalization costs	TAM	VSS for graft area	VSS for donor area	VAS before operation	VAS after 7 days of first operation	Gender	Age	Wound size	The number of operations	Total hospital stay	Skin graft survival status（ complete survival 3， partial survival 2，necrosis 1）	Skin rupture status（positive 1， negative 0）	Bacterial culture results before operation （positive 1， negative 0）	Bacterial culture results 7 days after first operation（positive 1， negative 0）
Artificial dermis	31108.8	48	2	2	5	0	m	36	12	2	25	3	0	0	0
Artificial dermis	46360.9	49	3	1	3	1	m	38	16	2	29	3	0	0	0
Artificial dermis	36501.4	52	3	1	5	0	m	48	20	2	27	3	0	0	0
Artificial dermis	39808	50	3	1	2	0	m	37	10	2	28	3	0	0	0
Artificial dermis	39207.7	53	4	1	2	0	m	53	7	2	29	2	1	0	0
Artificial dermis	48108.8	49	2	2	3	1	m	40	9	2	30	3	0	0	0
Artificial dermis	25522.5	56	2	1	4	1	m	26	15	2	24	3	0	0	0
Artificial dermis	22068.7	45	3	1	5	1	m	51	10	2	23	3	0	0	0
Artificial dermis	46739.8	46	3	1	5	3	m	37	24	3	33	3	0	0	1
Artificial dermis	27383.2	48	4	1	4	1	m	32	18	2	22	3	0	0	0
Artificial dermis	24569.2	55	3	1	3	1	m	39	9	2	25	3	0	0	0
Artificial dermis	34028.7	51	4	1	4	1	m	38	8	2	27	3	0	0	0
Artificial dermis	31720.8	50	3	1	2	0	m	26	15	2	26	3	0	1	0
Artificial dermis	27450.8	47	2	2	3	0	f	42	9	2	26	3	0	0	0
Artificial dermis	18704	47	3	1	3	0	f	34	6	2	21	3	0	0	0
Artificial dermis	20192.4	52	2	2	3	1	f	36	9	2	23	3	0	0	0
Artificial dermis	36724.1	54	3	1	5	2	f	36	6	2	27	3	0	0	0
Artificial dermis	35340.3	51	4	1	1	0	f	42	8	2	27	3	0	0	0
Artificial dermis	34137.3	50	3	1	2	0	f	29	12	2	26	3	0	0	0
Artificial dermis	39198.6	47	2	2	1	1	f	53	12	2	27	3	0	0	0
Artificial dermis	48731.3	54	3	1	1	0	f	21	44	2	35	3	0	0	0
Control	32108.7	46	5	8	3	2	m	31	18	3	27	2	1	0	0
Control	28019.3	46	5	7	3	2	m	49	20	3	24	3	1	0	0
Control	24730.1	48	4	9	3	2	m	38	9	3	26	3	0	0	0
Control	22567.5	49	3	8	5	2	m	34	4.5	2	22	2	0	0	0
Control	25253.9	49	3	8	5	3	m	43	12	2	21	3	0	0	0
Control	27171.3	50	3	9	4	3	m	33	14	3	26	2	0	0	0
Control	15448.4	47	4	7	5	3	m	40	6	2	19	3	0	1	0
Control	30482.6	51	3	7	2	2	m	26	8	3	25	3	0	0	0
Control	35200.7	44	4	7	1	3	m	48	27	3	33	1	1	0	1
Control	20031.9	46	4	9	2	2	m	37	11	2	19	3	0	0	0
Control	33002.2	53	3	9	2	3	m	41	12	3	26	2	0	0	0
Control	22723.4	55	3	10	3	2	f	24	8.5	2	17	3	0	0	0
Control	27285.5	47	3	10	4	4	f	45	7	3	25	3	0	0	0
Control	22522.3	49	4	9	5	2	f	32	15	2	19	3	0	0	0
Control	25796.6	46	4	7	5	1	f	33	18	3	25	2	1	1	0
Control	24093	45	4	8	2	1	f	39	6	3	24	3	0	0	0
Control	16203.6	51	3	9	3	1	f	34	7	2	21	3	0	0	0
Control	26666.6	50	3	9	3	1	f	28	11	3	28	3	0	0	0
Control	30294.2	48	3	8	3	1	f	32	25	3	26	2	1	0	0
Control	38104	43	5	8	5	3	f	40	9	4	32	3	1	0	0
Control	21903.1	49	3	9	5	3	f	43	12	2	19	3	0	0	0

## Sheet: 数据字典
group	组别	1=治疗组	0-对照组
fee	总住院费用（元）
TAM	手功能评分
VSS1	植皮区疤痕评分
VSS2	供皮区疤痕评分
VAS1	治疗前疼痛评分
VAS2	治疗后7d疼痛评分
gender	性别
age	年龄
area	创面大小cm²
operate_n	手术次数
time	首治至植皮时间
stay	总住院天数
info	备注
